# Supplementary material for: Hydroxamic Acid as a Potent Metal-Binding Group for Inhibiting Tyrosinase
Source: Antioxidants (Basel). 2022 Jan 29;11(2):280. doi: 10.3390/antiox11020280 (PMC8868331; doi:10.3390/antiox11020280)
Supplement: Supplementary file 1 [file antioxidants-11-00280-s001.zip]

Archive with 1 entries (1 files):
- antioxidants-1578234-supplementary.pdf
